# Supplementary material for: Path planning for volumetric flask grasping based on visual guidance and multi-constraint optimization
Source: PLoS One. 2026 Apr 20;21(4):e0347043. doi: 10.1371/journal.pone.0347043 (PMC13095110; doi:10.1371/journal.pone.0347043)
Supplement: S1 File — This file contains MATLAB-related code and experimental data to reproduce the results presented in the manuscript. (ZIP) [file pone.0347043.s001.zip]

Archive with 15 entries (14 files):
- 支持信息/
- 支持信息/apfrrtstar.m
- 支持信息/apfrrtstar.pdf
- 支持信息/bi_RRTmain.m
- 支持信息/bi_RRTmain.pdf
- 支持信息/noise coefficient.fig
- 支持信息/noise coefficient.xlsx
- 支持信息/RRTStar.m
- 支持信息/RRTStar.pdf
- 支持信息/RRTStarWithVisualSampling.m
- 支持信息/RRTStarWithVisualSampling.pdf
- 支持信息/samplePoint_improve.m
- 支持信息/samplePoint_improve.pdf
- 支持信息/TOPPRA.m
- 支持信息/TOPPRA.pdf
