# Supplementary material for: Path planning for volumetric flask grasping based on visual guidance and multi-constraint optimization
Source: PLoS One. 2026 Apr 20;21(4):e0347043. doi: 10.1371/journal.pone.0347043 (PMC13095110; doi:10.1371/journal.pone.0347043)
Supplement: S1 File — This file contains MATLAB-related code and experimental data to reproduce the results presented in the manuscript. (ZIP) [file pone.0347043.s001.zip › 支持信息/bi_RRTmain.m]

clc;
clear;
close all;
warning off;
totalTime = 0;
pathLength = 0;
sampleCount = 0;

try
    [totalTime, pathLength, sampleCount] = runSingleBiRRT();
    fprintf('µ¥´ÎÊµÑé³É¹¦ | Ê±¼ä: %.4fs | Â·¾¶³¤¶È: %.2f | ²ÉÑùµãÊý: %d\n', ...
        totalTime, pathLength, sampleCount);
catch ME
    fprintf('µ¥´ÎÊµÑéÊ§°Ü | Ô­Òò: %s\n', ME.message);
end

%% ÏÔÊ¾Í³¼Æ½á¹û
disp('=== Ë«ÏòRRTÂ·¾¶¹æ»®½á¹û ===');
fprintf('¹æ»®Ê±¼ä = %.4f Ãë \n', totalTime);
fprintf('Â·¾¶³¤¶È = %.2f \n', pathLength);
fprintf('²ÉÑùµãÊý = %d \n', sampleCount);
disp('==========================');

%% ¶¨Òåµ¥´ÎÂ·¾¶¹æ»®º¯Êý
function [totalTime, pathLength, sampleCount] = runSingleBiRRT()
    %% »æÖÆÕÏ°­Îï(ÒÔÇòÎªÀý£¬·½±ã¼ÆËã)
    circleCenter = [100,100,100;50,50,50;100,40,60;60,130,50];
    r = [50;20;20;15];  % °ë¾¶
% circleCenter = [
%     80,   80,   80;    % ÇòÌå1£ºÖÐÐÄÇøÓò´óÇò
%     80,   80,   120;   % ÇòÌå2£ºÖÐÐÄÇøÓòÉÏ·½Çò
%     80,   120,  80;    % ÇòÌå3£ºÖÐÐÄÇøÓòÓÒ²àÇò
%     120,  80,   80;    % ÇòÌå4£ºÖÐÐÄÇøÓòÇ°·½Çò
%     40,   40,   40;    % ÇòÌå5£º×ó²àÈº´óÇò
%     40,   40,   80;    % ÇòÌå6£º×ó²àÈºÖÐ¼äÇò£¨Z·½Ïò£©
%     40,   40,   120;   % ÇòÌå7£º×ó²àÈºÉÏ·½Çò£¨Z·½Ïò£©
%     40,   80,   60;    % ÇòÌå8£º×ó²àÈºÓÒ²àÇò£¨Y·½Ïò£©
%     120,  120,  120;   % ÇòÌå9£ºÓÒ²àÈº´óÇò
%     120,  120,  80;    % ÇòÌå10£ºÓÒ²àÈºÖÐ¼äÇò£¨Z·½Ïò£©
%     120,  120,  40;    % ÇòÌå11£ºÓÒ²àÈºÏÂ·½Çò£¨Z·½Ïò£©
%     120,  80,   100;   % ÇòÌå12£ºÓÒ²àÈº×ó²àÇò£¨Y·½Ïò£©
%     60,   120,  60;    % ÇòÌå13£ºÉÏ·½Èº×ó²àÇò
%     100,  140,  80;    % ÇòÌå14£ºÉÏ·½Èº´óÇò£¨Y·½ÏòÍ»³ö£©
%     140,  100,  100;   % ÇòÌå15£ºÉÏ·½ÈºÓÒ²àÇò
%     60,   60,   100;   % ÇòÌå16£ºÏÂ·½Èº×ó²àÇò
%     100,  40,   80;    % ÇòÌå17£ºÏÂ·½Èº´óÇò£¨Y·½ÏòÍ»³ö£©
%     140,  60,   60;    % ÇòÌå18£ºÏÂ·½ÈºÓÒ²àÇò
%     20,   100,  100;   % ÇòÌå19£ºÁãÉ¢Ð¡Çò£¨×î×ó²à£©
%     100,  20,   100;   % ÇòÌå20£ºÁãÉ¢Ð¡Çò£¨×îÏÂ·½£©
%     140,  100,  100;   % ÇòÌå21£ºÁãÉ¢Ð¡Çò£¨×îÓÒ²à£©
%     100,  140,  100;   % ÇòÌå22£ºÁãÉ¢Ð¡Çò£¨×îÉÏ·½£©
%     100,  100,  20;    % ÇòÌå23£ºÁãÉ¢Ð¡Çò£¨×îÇ°·½£¬Z×îÐ¡£©
%     100,  100,  140    % ÇòÌå24£ºÁãÉ¢Ð¡Çò£¨×îºó·½£¬Z×î´ó£©
% ];
% 
% % ÓëÉÏÊöÇòÐÄ¶ÔÓ¦µÄ°ë¾¶ÏòÁ¿£¨24ÐÐ1ÁÐ£¬Ë³ÐòÓëcircleCenterÍêÈ«Ò»ÖÂ£©
% r = [
%     30;    % ÇòÌå1£ºÖÐÐÄ´óÇò°ë¾¶
%     25;    % ÇòÌå2£ºÖÐÐÄÉÏ·½Çò°ë¾¶
%     25;    % ÇòÌå3£ºÖÐÐÄÓÒ²àÇò°ë¾¶
%     25;    % ÇòÌå4£ºÖÐÐÄÇ°·½Çò°ë¾¶
%     20;    % ÇòÌå5£º×ó²àÈº´óÇò°ë¾¶
%     15;    % ÇòÌå6£º×ó²àÈºÖÐ¼äÇò°ë¾¶
%     15;    % ÇòÌå7£º×ó²àÈºÉÏ·½Çò°ë¾¶
%     15;    % ÇòÌå8£º×ó²àÈºÓÒ²àÇò°ë¾¶
%     20;    % ÇòÌå9£ºÓÒ²àÈº´óÇò°ë¾¶
%     15;    % ÇòÌå10£ºÓÒ²àÈºÖÐ¼äÇò°ë¾¶
%     15;    % ÇòÌå11£ºÓÒ²àÈºÏÂ·½Çò°ë¾¶
%     15;    % ÇòÌå12£ºÓÒ²àÈº×ó²àÇò°ë¾¶
%     15;    % ÇòÌå13£ºÉÏ·½Èº×ó²àÇò°ë¾¶
%     20;    % ÇòÌå14£ºÉÏ·½Èº´óÇò°ë¾¶
%     15;    % ÇòÌå15£ºÉÏ·½ÈºÓÒ²àÇò°ë¾¶
%     15;    % ÇòÌå16£ºÏÂ·½Èº×ó²àÇò°ë¾¶
%     20;    % ÇòÌå17£ºÏÂ·½Èº´óÇò°ë¾¶
%     15;    % ÇòÌå18£ºÏÂ·½ÈºÓÒ²àÇò°ë¾¶
%     10;    % ÇòÌå19£º×î×ó²àÁãÉ¢Ð¡Çò°ë¾¶
%     10;    % ÇòÌå20£º×îÏÂ·½ÁãÉ¢Ð¡Çò°ë¾¶
%     10;    % ÇòÌå21£º×îÓÒ²àÁãÉ¢Ð¡Çò°ë¾¶
%     10;    % ÇòÌå22£º×îÉÏ·½ÁãÉ¢Ð¡Çò°ë¾¶
%     10;    % ÇòÌå23£º×îÇ°·½ÁãÉ¢Ð¡Çò°ë¾¶
%     10     % ÇòÌå24£º×îºó·½ÁãÉ¢Ð¡Çò°ë¾¶
% ];
% circleCenter = [
%     100,  100,  100;   % ÇòÌå1£ºÖÐÐÄÇøÓòÖ÷Çò
%     130,   90,  110;   % ÇòÌå2£ºÖÐÐÄÇøÓòÓÒÇ°·½
%     80,   120,   90;   % ÇòÌå3£ºÖÐÐÄÇøÓò×óÉÏ·½
%     110,   70,  120;   % ÇòÌå4£ºÖÐÐÄÇøÓòÓÒÏÂ·½
%     50,    50,   60;   % ÇòÌå5£º×ó²àÇøÓòÖ÷Çò
%     30,   100,   80;   % ÇòÌå6£º×ó²àÇøÓòÖÐ¼ä£¨X×îÐ¡£©
%     60,   140,  100;   % ÇòÌå7£º×ó²àÇøÓòÓÒÉÏ·½
%     40,    80,  130;   % ÇòÌå8£º×ó²àÇøÓòÉÏ·½£¨Z½Ï´ó£©
%     150,   60,   70;   % ÇòÌå9£ºÓÒ²àÇøÓòÖ÷Çò
%     170,  110,   90;   % ÇòÌå10£ºÓÒ²àÇøÓòÖÐ¼ä£¨X×î´ó£©
%     140,  150,  110;   % ÇòÌå11£ºÓÒ²àÇøÓòÓÒÉÏ·½
%     160,   80,  140;   % ÇòÌå12£ºÓÒ²àÇøÓòÉÏ·½£¨Z½Ï´ó£©
%     80,    60,  150;   % ÇòÌå13£ºÉÏ·½ÇøÓò×óÏÂ·½
%     120,  100,  160;   % ÇòÌå14£ºÉÏ·½ÇøÓòÖ÷Çò£¨Z½Ï´ó£©
%     100,  140,  140;   % ÇòÌå15£ºÉÏ·½ÇøÓòÉÏ·½£¨Y½Ï´ó£©
%     90,    70,   50;   % ÇòÌå16£ºÏÂ·½ÇøÓò×óÉÏ·½
%     130,  120,   40;   % ÇòÌå17£ºÏÂ·½ÇøÓòÖ÷Çò£¨Z×îÐ¡£©
%     70,   100,   60;   % ÇòÌå18£ºÏÂ·½ÇøÓòÖÐ¼ä
%     20,   120,   90;   % ÇòÌå19£º±ßÔµ×î×ó²à£¨X×îÐ¡£©
%     180,   80,  110;   % ÇòÌå20£º±ßÔµ×îÓÒ²à£¨X×î´ó£©
%     100,   20,   70;   % ÇòÌå21£º±ßÔµ×îÏÂ·½£¨Y×îÐ¡£©
%     90,   180,  130;   % ÇòÌå22£º±ßÔµ×îÉÏ·½£¨Y×î´ó£©
%     60,    60,   20;   % ÇòÌå23£º±ßÔµ×îÇ°·½£¨Z×îÐ¡£©
%     140,  140,  180;   % ÇòÌå24£º±ßÔµ×îºó·½£¨Z×î´ó£©
%     25,   160,   50;   % ÇòÌå25£ºÍâÎ§×óÉÏ·½£¨XÐ¡Y´ó£©
%     175,   40,  120;   % ÇòÌå26£ºÍâÎ§ÓÒÏÂ·½£¨X´óYÐ¡£©
%     50,   180,   90;   % ÇòÌå27£ºÍâÎ§×óÉÏ·½£¨XÐ¡Y×î´ó£©
%     150,   25,  160    % ÇòÌå28£ºÍâÎ§ÓÒÏÂ·½£¨X´óY×îÐ¡£©
% ];
% 
% % ÓëÉÏÊöÇòÐÄ¶ÔÓ¦µÄ°ë¾¶ÏòÁ¿£¨28ÐÐ1ÁÐ£¬Ë³ÐòÓëcircleCenterÍêÈ«Ò»ÖÂ£©
% r = [
%     25;   % ÇòÌå1£ºÖÐÐÄÖ÷Çò°ë¾¶
%     20;   % ÇòÌå2£ºÖÐÐÄÓÒÇ°·½°ë¾¶
%     20;   % ÇòÌå3£ºÖÐÐÄ×óÉÏ·½°ë¾¶
%     18;   % ÇòÌå4£ºÖÐÐÄÓÒÏÂ·½°ë¾¶
%     18;   % ÇòÌå5£º×ó²àÖ÷Çò°ë¾¶
%     15;   % ÇòÌå6£º×ó²àÖÐ¼ä°ë¾¶
%     15;   % ÇòÌå7£º×ó²àÓÒÉÏ·½°ë¾¶
%     12;   % ÇòÌå8£º×ó²àÉÏ·½°ë¾¶
%     18;   % ÇòÌå9£ºÓÒ²àÖ÷Çò°ë¾¶
%     15;   % ÇòÌå10£ºÓÒ²àÖÐ¼ä°ë¾¶
%     15;   % ÇòÌå11£ºÓÒ²àÓÒÉÏ·½°ë¾¶
%     12;   % ÇòÌå12£ºÓÒ²àÉÏ·½°ë¾¶
%     15;   % ÇòÌå13£ºÉÏ·½×óÏÂ·½°ë¾¶
%     18;   % ÇòÌå14£ºÉÏ·½Ö÷Çò°ë¾¶
%     15;   % ÇòÌå15£ºÉÏ·½ÉÏ·½°ë¾¶
%     15;   % ÇòÌå16£ºÏÂ·½×óÉÏ·½°ë¾¶
%     18;   % ÇòÌå17£ºÏÂ·½Ö÷Çò°ë¾¶
%     15;   % ÇòÌå18£ºÏÂ·½ÖÐ¼ä°ë¾¶
%     10;   % ÇòÌå19£º±ßÔµ×î×ó²à°ë¾¶
%     10;   % ÇòÌå20£º±ßÔµ×îÓÒ²à°ë¾¶
%     10;   % ÇòÌå21£º±ßÔµ×îÏÂ·½°ë¾¶
%     10;   % ÇòÌå22£º±ßÔµ×îÉÏ·½°ë¾¶
%     10;   % ÇòÌå23£º±ßÔµ×îÇ°·½°ë¾¶
%     10;   % ÇòÌå24£º±ßÔµ×îºó·½°ë¾¶
%     12;   % ÇòÌå25£ºÍâÎ§×óÉÏ·½°ë¾¶
%     12;   % ÇòÌå26£ºÍâÎ§ÓÒÏÂ·½°ë¾¶
%     12;   % ÇòÌå27£ºÍâÎ§×óÉÏ·½°ë¾¶
%     12    % ÇòÌå28£ºÍâÎ§ÓÒÏÂ·½°ë¾¶
% ];

    cylinderMatrix = [10,100;40,40];  % Ô²ÖùÌåÖÐÐÄ×ø±ê
    cylinderRMatrix = [10;20];  % Ô²ÖùÌå°ë¾¶
    cylinderHMatrix = [200;150];  % Ô²ÖùÌåµÄ¸ß

    % »æÍ¼ÉèÖÃ£¨ÏÔÊ¾¹ý³Ì£©
    display = true;  % ÏÔÊ¾ÖÐ¼ä¹ý³Ì
    fig = figure;
    [x, y, z] = sphere;
    for i = 1:length(circleCenter(:,1))
        mesh(r(i)*x + circleCenter(i,1), r(i)*y + circleCenter(i,2), r(i)*z + circleCenter(i,3));
        hold on;
    end
    axis equal;
    title('Ë«ÏòRRTÂ·¾¶¹æ»®¹ý³Ì');
    xlabel('X');
    ylabel('Y');
    zlabel('Z');

    %% ²ÎÊýÉèÖÃ
    source = [10 10 10];  % Æðµã
    goal = [150 150 150];  % ÖÕµã
    stepsize = 10;
    threshold = 10;
    maxFailedAttempts = 10000;
    searchSize = [200 200 200];  % Ì½Ë÷¿Õ¼äÁùÃæÌå
    sampleCount = 0;  % ²ÉÑùµãÊýÍ³¼Æ

    %% »æÖÆÆðµãºÍÖÕµã
    hold on;
    scatter3(source(1), source(2), source(3), 50, "filled", "g");
    text(source(1) + 5, source(2) + 5, source(3) + 5, 'start', 'Color', 'g', 'FontWeight', 'bold');
    scatter3(goal(1), goal(2), goal(3), 50, "filled", "b");
    text(goal(1) + 5, goal(2) + 5, goal(3) + 5, 'final', 'Color', 'b', 'FontWeight', 'bold');

    tic;  % ¼ÆÊ±¿ªÊ¼
    RRTree1 = double([source -1]);  % ÆðµãÊ÷
    RRTree2 = double([goal -1]);    % ÖÕµãÊ÷
    tree1ExpansionFail = false;
    tree2ExpansionFail = false;
    pathFound = [];

    %% Ë«ÏòÀ©Õ¹
    while ~tree1ExpansionFail || ~tree2ExpansionFail
        % À©Õ¹µÚÒ»¿ÃÊ÷£¨´ÓÆðµã£©
        if ~tree1ExpansionFail
            sampleCount = sampleCount + 1;
            [RRTree1, pathFound, tree1ExpansionFail, closestNode, newPoint] = ...
                rrtExtend3(RRTree1, RRTree2, goal, stepsize, maxFailedAttempts, threshold, ...
                circleCenter, r, searchSize, cylinderMatrix, cylinderRMatrix, cylinderHMatrix);

            if display && ~tree1ExpansionFail && isempty(pathFound)
                randomColor = rand(1, 3);
                plot3([closestNode(1); newPoint(1)], [closestNode(2); newPoint(2)], [closestNode(3); newPoint(3)], ...
                    'LineWidth', 1, 'Color', randomColor);
                drawnow;
            end
        end

        % À©Õ¹µÚ¶þ¿ÃÊ÷£¨´ÓÖÕµã£©
        if ~tree2ExpansionFail
            sampleCount = sampleCount + 1;
            [RRTree2, pathFound, tree2ExpansionFail, closestNode, newPoint] = ...
                rrtExtend3(RRTree2, RRTree1, source, stepsize, maxFailedAttempts, threshold, ...
                circleCenter, r, searchSize, cylinderMatrix, cylinderRMatrix, cylinderHMatrix);

            if ~isempty(pathFound)
                pathFound(4:5) = pathFound(5:-1:4);  % ½»»»Ë÷Òý
            end
            if display && ~tree2ExpansionFail && isempty(pathFound)
                randomColor = rand(1, 3);
                plot3([closestNode(1); newPoint(1)], [closestNode(2); newPoint(2)], [closestNode(3); newPoint(3)], ...
                    'LineWidth', 1, 'Color', randomColor);
                drawnow;
            end
        end

        % ¼ì²éÊÇ·ñÕÒµ½Â·¾¶
        if ~isempty(pathFound)
            % Éú³ÉÍêÕûÂ·¾¶
            path = [pathFound(1,1:3)];
            prev = pathFound(1,4);
            % »ØËÝµÚÒ»¿ÃÊ÷
            while prev > 0
                path = [RRTree1(prev,1:3); path];
                prev = RRTree1(prev,4);
            end
            % »ØËÝµÚ¶þ¿ÃÊ÷
            prev = pathFound(1,5);
            while prev > 0
                path = [path; RRTree2(prev,1:3)];
                prev = RRTree2(prev,4);
            end
            break;
        end
    end

    if isempty(pathFound)
        error('Î´ÕÒµ½Â·¾¶£¬ÒÑ´ïµ½×î´ó³¢ÊÔ´ÎÊý');
    end

    % ¼ÆËãÂ·¾¶³¤¶È
    pathLength = 0;
    for i = 1:length(path(:,1))-1
        pathLength = pathLength + distanceCost3(path(i,1:3), path(i+1,1:3));
    end

    % ¼ÆËã×ÜÓÃÊ±
    totalTime = toc;

    % »æÖÆÕÏ°­ÎïºÍÆðµã¡¢ÖÕµã
    figure; % ÐÂÍ¼ÐÎ´°¿Ú
    [x, y, z] = sphere;
    for i = 1:length(circleCenter(:,1))
        mesh(r(i)*x + circleCenter(i,1), r(i)*y + circleCenter(i,2), r(i)*z + circleCenter(i,3));
        hold on;
    end
    axis equal;
    title('Ë«ÏòRRTÂ·¾¶¹æ»® - ×îÖÕÂ·¾¶');
    xlabel('X');
    ylabel('Y');
    zlabel('Z');
    hold on;
    scatter3(source(1), source(2), source(3), 50, "filled", "g");
    text(source(1) + 5, source(2) + 5, source(3) + 5, 'start', 'Color', 'g', 'FontWeight', 'bold');
    scatter3(goal(1), goal(2), goal(3), 50, "filled", "b");
    text(goal(1) + 5, goal(2) + 5, goal(3) + 5, 'final', 'Color', 'b', 'FontWeight', 'bold');
    % »æÖÆ×îÖÕÂ·¾¶
    plot3(path(:,1), path(:,2), path(:,3), 'r-', 'LineWidth', 2);
end
