# Supplementary material for: Path planning for volumetric flask grasping based on visual guidance and multi-constraint optimization
Source: PLoS One. 2026 Apr 20;21(4):e0347043. doi: 10.1371/journal.pone.0347043 (PMC13095110; doi:10.1371/journal.pone.0347043)
Supplement: S1 File — This file contains MATLAB-related code and experimental data to reproduce the results presented in the manuscript. (ZIP) [file pone.0347043.s001.zip › 支持信息/noise coefficient.xlsx]

## Sheet: Sheet1
noise coefficient		confidence coefficient			success rate		Time/s		PathLength/mm		SamplingPoints
0.05		0.6			100		3.4825		296.923		311.5
0.05		0.7			100		3.7503		293.881		340.48
0.05		0.8			100		3.2639		296.828		288.4
0.05		0.9			100		3.294		296.568		289.92
0.1		0.6			100		3.1863		296.656		287.98
0.1		0.7			100		3.2302		295.605		290.14
0.1		0.8			100		3.1772		297.305		285.32
0.1		0.9			100		3.1819		298.848		281.06
0.15		0.6			100		3.3209		295.659		294.8
0.15		0.7			100		3.2324		295.517		294.44
0.15		0.8			100		3.595		295.578		322.22
0.15		0.9			100		3.6743		294.074		321.02
0.2		0.6			100		3.6946		297.68		332.38
0.2		0.7			100		3.5222		298.322		316.02
0.2		0.8			100		3.2231		294.978		286.64
0.2		0.9			100		3.6744		296.867		321.98
0.25		0.6			100		3.2802		299.903		294.26
0.25		0.7			100		3.4198		297.373		313.02
0.25		0.8			100		3.2855		296.937		298.88
0.25		0.9			100		3.948		297.375		349.18
0.3		0.6			100		3.4436		296.832		311.8
0.3		0.7			100		3.7213		296.652		332.62
0.3		0.8			100		3.5596		294.777		319.42
0.3		0.9			100		3.9836		294.587		344.82
