# Supplementary material for: Path planning for volumetric flask grasping based on visual guidance and multi-constraint optimization
Source: PLoS One. 2026 Apr 20;21(4):e0347043. doi: 10.1371/journal.pone.0347043 (PMC13095110; doi:10.1371/journal.pone.0347043)
Supplement: S1 File — This file contains MATLAB-related code and experimental data to reproduce the results presented in the manuscript. (ZIP) [file pone.0347043.s001.zip › 支持信息/RRTStar.m]

function [path, T, sampleCount] = RRTStar(axisStart,axisLWH,startPoint,goalPoint,cubeInfo,cylinderInfo,sphereInfo)
    % ³õÊ¼»¯²ÉÑùµãÊý
    sampleCount = 0;  
    iterMax = 10000;                         %×î´óµü´ú´ÎÊý
    iter = 0;                               %µ±Ç°µü´ú´ÎÊý
    step = 10;                              %²½³¤
    count = 1;                              %¼ÆÊýÆ÷
    Thr = 10;                               %ãÐÖµ
    randProbability = 0.9;                  %Ëæ»ú²ÉÑù¸ÅÂÊ£¬·¶Î§0-1Ö®¼ä£¬Ô½´óËæ»úÐÔÔ½´ó¡£Ô½Ð¡µ¼ÏòÐÔÔ½´ó£¬ÊÕÁ²¿ì
    r = 5*step;                             %Ó°Ïì·¶Î§£¬Èô´óÒ»µãÂ·¾¶¹æ»®Ð§¹ûºÃ£¬µ«ÊÇµü´úÂý¡£ÈôÐ¡Ò»µã£¬Â·¾¶¹æ»®Ð§¹ûºÍrrtËã·¨Ô½Ìù½ü
    flag = 0;                               %Â·¾¶¹æ»®²ÎÊý£¬µ±¹æ»®Ê§°ÜÊ±·µ»Ø0£¬¹æ»®³É¹¦·µ»Ø1
    %%%%%%%%%%%   ÅäÖÃÊ÷µÄÐÅÏ¢    %%%%%%%%%%
    T.x(1) = startPoint(1);
    T.y(1) = startPoint(2);
    T.z(1) = startPoint(3);
    T.pre(1) = 0;
    T.cost(1) = 0;
    path = [];

    while iter <= iterMax
        % µü´ú´ÎÊý¼Ó1
        iter = iter + 1;
        % Ã¿´Îµü´ú²ÉÑù´ÎÊý¼Ó1£¬ÕâÀï¼òµ¥Ê¾Àý£¬Äã¿É¸ù¾ÝÊµ¼Ê²ÉÑùÂß¼­µ÷Õû
        sampleCount = sampleCount + 1;  
        % ¿Õ¼äÖÐËæ»ú²ÉÑù
        randCoor = RandSample(axisStart,axisLWH,goalPoint,randProbability);

        % Ñ°ÕÒÊ÷ÉÏ×î½üµÄµã
        [nearestCoor,parentIndex] = FindNearstPoint(T,randCoor);

        % ¸ù¾ÝÖ¸¶¨²½³¤À©Õ¹ÐÂµÄµã
        newCoor = ExpandPoint(nearestCoor,randCoor,step);

        % ÖØÐ´
        parentIndex = RewriteFunction(T,newCoor,r,parentIndex);

        % Åö×²¼ì²â
        A = [T.x(parentIndex),T.y(parentIndex),T.z(parentIndex)];
        B = newCoor;
        collisionFlag = CollisionDetection(cubeInfo,cylinderInfo,sphereInfo,A,B,CalcuDistance(A,B));

        if collisionFlag
            continue;
        end

        % ½«ÐÂµã²åÈë½øÀ´
        count = count + 1;
        T.x(count) = newCoor(1);
        T.y(count) = newCoor(2);
        T.z(count) = newCoor(3);
        T.pre(count) = parentIndex;
        T.cost(count) = CalcuDistance(A,B)+T.cost(parentIndex);

        branchColor = rand(1,3); 
        line([A(1),B(1)],[A(2),B(2)],[A(3),B(3)],...
        'Color', branchColor, ...
        'LineWidth', 0.8);
        pause(0.01)  


        T = RandRelink(T,newCoor,cubeInfo,cylinderInfo,sphereInfo,step,r);

        if CalcuDistance(newCoor,goalPoint)<Thr
            flag = 1;
            break;
        end

    end

    % Â·¾¶¹æ»®Ê§°ÜÖ±½Ó·µ»Ø
    if ~flag 
        disp('Â·¾¶¹æ»®Ê§°Ü');
        return;
    else
        disp('Â·¾¶¹æ»®³É¹¦');
    end

    % Ñ°ÕÒÂ·¾¶
    path = FindPath(T,startPoint,goalPoint);
end
